# Supplementary material for: Comparative Transcriptomic Analyses Reveal the Regulatory Mechanism of Nutrient Limitation-Induced Sporulation of Antrodia cinnamomea in Submerged Fermentation
Source: Foods. 2022 Sep 5;11(17):2715. doi: 10.3390/foods11172715 (PMC9455894; doi:10.3390/foods11172715)
Supplement: Supplementary file 1 [file foods-11-02715-s001.zip]

Archive with 2 entries (2 files):
- foods-1890891 - Figure S1 iPath analysis of metabolic pathways for  the differentially expressed genes.pdf
- foods-1890891 - Figure S2 iPath analysis of regulatory pathways for  the differentially expressed genes.pdf
